# Supplementary material for: Dihydroceramide accumulation mediates cytotoxic autophagy of cancer cells via autolysosome destabilization
Source: Autophagy. 2016 Sep 16;12(11):2213–29. doi: 10.1080/15548627.2016.1213927 (PMC5103338; doi:10.1080/15548627.2016.1213927)
Supplement: KAUP_A_1213927_Supplementary_material.zip [file kaup-12-11-1213927-s001.zip]

Archive with 1 entries (1 files):
- KAUP_A_1213927 Supplementary material.pdf
